# Supplementary material for: A monolayer hiPSC culture system for autophagy/mitophagy studies in human dopaminergic neurons
Source: Autophagy. 2020 Apr 14;17(4):855–71. doi: 10.1080/15548627.2020.1739441 (PMC8078667; doi:10.1080/15548627.2020.1739441)
Supplement: Supplemental Material [file KAUP_A_1739441_SM4705.zip]

Archive with 6 entries (6 files):
- Suppl Fig 1 new copy.eps
- Suppl Fig 2.ai
- Suppl Fig 3 new.eps
- Suppl Fig 4.ai
- Suppl Fig 5new.jpg
- Suppl Fig 6.ai
